# Supplementary material for: Introduction to Skin Cancer: A Video Module
Source: MedEdPORTAL. 2016 Aug 5;12:10431. doi: 10.15766/mep_2374-8265.10431 (PMC6464471; doi:10.15766/mep_2374-8265.10431)
Supplement: Supplementary file 1 — A. Skin Cancer Learner Guide.pdf B. Video 1- Intro to Skin Cancer.mp4 C. Video 2- Keratinocyte Skin Cancer.mp4 D. Video 3- Overview of Pigmented Lesions.mp4 E. Video 4- ABCDE and Melanoma.mp4 F. Skin Cancer Annotated Slides.pdf G. Skin Cancer Self-Assessment.pdf [file mep-12-10431-s001.zip]

Archive with 8 entries (8 files):
- F. Skin Cancer Annotated Slides.pdf
- G. Skin Cancer Self-Assessment.pdf
- _Educational Summary Report_10431.pdf
- A. Skin Cancer Learner Guide.pdf
- B. Video 1- Intro to Skin Cancer.mp4
- C. Video 2- Keratinocyte Skin Cancer.mp4
- D. Video 3- Overview of Pigmented Lesions.mp4
- E. Video 4- ABCDE and Melanoma.mp4
